# Supplementary material for: Experiencing Novelty in Adolescence and the Influence of Prior Novelty-Related Experiences on Adult Behavioral Outcomes in Wistar Han Rats
Source: Animals (Basel). 2025 Dec 10;15(24):3552. doi: 10.3390/ani15243552 (PMC12729729; doi:10.3390/ani15243552)
Supplement: Supplementary file 1 [file animals-15-03552-s001.zip]

Archive with 1 entries (1 files):
- animals-3974269-supplementary.pdf
